# Supplementary material for: Genetic Variants of CLPP and M1AP Are Associated With Risk of Non-Small Cell Lung Cancer
Source: Front Oncol. 2021 Sep 15;11:709829. doi: 10.3389/fonc.2021.709829 (PMC8479179; doi:10.3389/fonc.2021.709829)
Supplement: Supplementary file 1 [file Table_1.xlsx]

## Sheet: Support reads
Supplementary Table 1. Support reads for 4 SNP sites for each patient
rs11126435	A+	A-	C+	C-	G+	G-	T+	T-	VCF Results		rs10420388	A+	A-	C+	C-	G+	G-	T+	T-	VCF Results
16011	1	31	0	0	0	0	0	1	A/A		16011	21	9	0	0	0	0	0	0	A/A
16028	0	20	0	0	0	0	0	21	A/T		16028	13	0	0	0	10	6	0	0	A/G
16030	1	20	0	0	0	0	0	24	A/T		16030	11	4	0	0	11	4	0	0	A/G
17004	0	79	0	0	0	0	0	0	A/A		17004	32	14	1	0	0	0	0	0	A/A
17005	3	77	0	0	0	0	0	0	A/A		17005	49	16	0	0	0	0	0	0	A/A
17008	0	42	0	0	0	0	0	0	A/A		17008	22	13	0	0	0	0	0	0	A/A
17011	1	46	0	0	0	0	0	0	A/A		17011	27	9	0	0	0	0	0	0	A/A
17012	1	28	0	0	0	0	0	0	A/A		17012	33	17	0	0	0	0	0	0	A/A
17014	0	46	0	0	0	0	0	0	A/A		17014	31	16	0	0	0	0	0	0	A/A
17015	0	68	0	0	0	0	0	0	A/A		17015	22	8	0	0	0	0	0	0	A/A
17017	0	21	0	0	0	0	1	46	A/T		17017	17	7	0	0	20	9	0	0	A/G
17028	1	61	0	0	0	0	0	0	A/A		17028	29	14	0	0	0	0	0	0	A/A
17029	3	45	0	0	0	0	1	49	A/T		17029	33	11	0	0	33	9	0	0	A/G
17030	0	46	0	1	0	0	0	0	A/A		17030	16	9	0	0	0	0	0	0	A/A
18001	0	20	0	0	0	0	0	21	A/T		18001	15	9	0	0	15	8	0	0	A/G
rs2021725	A+	A-	C+	C-	G+	G-	T+	T-	VCF Results		rs10418574	A+	A-	C+	C-	G+	G-	T+	T-	VCF Results
16011	14	0	0	0	0	0	0	0	A/A		16011	0	0	0	0	2	20	0	0	G/G
16028	7	0	0	0	10	0	0	0	A/G		16028	0	10	0	0	0	10	0	0	G/A
16030	16	0	0	0	13	0	0	0	A/G		16030	0	7	0	0	0	10	0	0	G/A
17004	33	0	0	0	0	0	0	0	A/A		17004	0	0	0	0	0	19	0	0	G/G
17005	50	1	0	0	0	0	0	0	A/A		17005	0	0	0	0	2	47	0	0	G/G
17008	21	1	0	0	0	0	0	0	A/A		17008	0	0	0	0	0	22	0	0	G/G
17011	31	0	0	0	0	0	0	0	A/A		17011	0	0	0	0	2	20	0	0	G/G
17012	23	0	0	0	0	0	1	0	A/A		17012	0	0	0	0	1	21	0	0	G/G
17014	18	0	0	0	0	0	0	0	A/A		17014	0	0	0	0	0	17	0	0	G/G
17015	40	0	1	0	0	0	0	0	A/A		17015	0	0	0	0	0	25	0	0	G/G
17017	18	0	0	0	21	1	0	0	A/G		17017	1	16	0	1	1	10	0	0	G/A
17028	32	0	0	0	0	0	0	0	A/A		17028	0	0	0	0	1	23	0	0	G/G
17029	25	0	0	0	28	0	0	0	A/G		17029	1	22	0	0	0	17	0	0	G/A
17030	30	0	0	0	0	0	0	0	A/A		17030	0	0	0	0	1	16	0	1	G/G
18001	11	0	0	0	10	0	0	0	A/G		18001	1	9	0	0	2	13	0	0	G/A
1. A: Adenine; C: Cytosine; G: Guanine; T: Thymine; A+: bam read on forward strand supports A; A-: bam read on reverse strand supports A
2. The "VCF Results" column presents the genotype of this site in VCF files generated by variant calling software.

## Sheet: LC_risk
Supplementary Table 2. Associations between 3 SNPs and lung cancer risk in the OncoArray study
						Overall							Adenocarcinoma							Squamous cell carcinoma							Small cell lung cancer
SNP	Chromo-some	Position	Reference allele	Effect allele	EAF	N_study	N_Cases	N_Controls	OR (95%CI)	P_meta1	P_Het2	I2	N_study	N_Cases	N_Controls	OR (95%CI)	P_meta1	P_Het2	I2	N_study	N_Cases	N_Controls	OR (95%CI)	P_meta1	P_Het2	I2	N_study	N_Cases	N_Controls	OR (95%CI)	P_meta1	P_Het2	I2
rs11126435	2	74789700	A	T	0.125548	10	29266	56450	0.98 (0.95-1.02)	0.293176	0.0641968	44.2066	10	11273	55483	0.95 (0.9-0.99)	0.027233	0.102106	38.4143	10	7426	55627	1.01 (0.96-1.07)	0.602285	0.289252	16.7118	5	2664	21444	0.99 (0.91-1.08)	0.799546	0.93355	0
rs10420388	19	6366230	A	G	0.140756	10	29266	56450	1.00 (0.97-1.03)	0.986021	0.440718	0	10	11273	55483	0.96 (0.92-1.01)	0.118988	0.326205	12.6811	10	7426	55627	1.07 (1.01-1.13)	0.0133223	0.768483	0	5	2664	21444	1.00 (0.92-1.09)	0.956034	0.450052	0
rs10418574	19	6366481	G	A	0.141751	10	29266	56450	1.00 (0.97-1.04)	0.95087	0.417916	2.30415	10	11273	55483	0.96 (0.92-1.01)	0.120274	0.314949	13.9137	10	7426	55627	1.07 (1.01-1.13)	0.0159399	0.784217	0	5	2664	21444	1.01 (0.92-1.1)	0.868801	0.453972	0
Abbreviations: EAF = Effect allele frequency; OR = odds ratio; CI = confidence interval; I2=I squared, which stands for the fraction of variance that is due to heterogeneity
1. Results of fixed-effects model
2. Results of Cochran's Q-test for heterogeneity test
Supplementary Acknowledgments
We wish to thank all of the investigators and funding agencies that enabled the deposition of data in dbGaP and PLCO that we used in this study. The datasets used for the analyses described in this manuscript were obtained from dbGaP
at http://www.ncbi.nlm.nih.gov/gap through dbGaP accession number phs000336.v1.p1 and phs000093.v2.p2. Principal Investigators: Maria Teresa Landi. Genetic Epidemiology Branch, Division of Cancer Epidemiology and Genetics,
National Cancer Institute, National Institutes of Health, Bethesda, MD, USA. Neil E. Caporaso. Genetic Epidemiology Branch, Division of Cancer Epidemiology and Genetics, National Cancer Institute, National Institutes of Health,
Bethesda, MD, USA.
Funding support for the GWAS of Lung Cancer and Smoking was provided through the NIH Genes, Environment and Health Initiative [GEI] (Z01 CP 010200). The human subjects participating in the GWAS derive from The Environment
and Genetics in Lung Cancer Etiology (EAGLE) case-control study and the Prostate, Lung Colon and Ovary Screening Trial and these studies are supported by intramural resources of the National Cancer Institute.
Assistance with phenotype harmonization and genotype cleaning, as well as with general study coordination, was provided by the Gene Environment Association Studies, GENEVA Coordinating Center (U01HG004446). Assistance with
data cleaning was provided by the National Center for Biotechnology Information. Funding support for genotyping, which was performed at the Johns Hopkins University Center for Inherited Disease Research, was provided by the NIH
GEI (U01HG004438).
PLCO was also supported by the Intramural Research Program of the Division of Cancer Epidemiology and Genetics and by contracts from the Division of Cancer Prevention, National Cancer Institute, National Institutes of Health,
Department of Health and Human Services. The authors thank PLCO screening center investigators and staff, and the staff of Information Management Services Inc. and Westat Inc. Most importantly, we acknowledge trial participants for
their contributions that made this study possible.
The TRICL-ILCCO OncoArray (dbGaP accession number: phs001273.v3.p2) was supported by in-kind genotyping by the Centre for Inherited Disease Research (26820120008i-0-26800068-1).

## Sheet: Survival
Supplementary Table 3. Associations between 4 SNPs and the survival of patients with non-small cell lung cancer in the PLCO study
							Overall				Stage I + II +IIIA				Stage IIIB+IV				Adenocarcinoma				Squamous cell carcinoma				Other histologic types
SNP	Chromo-some	Position	Reference allele	Effect allele	EAF	Imputation_R2	N	#Event	HR (95%CI)1	P1	N	#Event	HR (95%CI)2	P2	N	#Event	HR (95%CI)2	P2	N	#Event	HR (95%CI)3	P3	N	#Event	HR (95%CI)3	P3	N	#Event	HR (95%CI)3	P3
rs10420388	19	6366230	A	G	0.1205	0.45123	1175	789	1.12 (0.9-1.39)	0.303786	654	314	1.3 (0.91-1.86)	0.144296	521	475	1.02 (0.77-1.34)	0.903467	575	346	1.32 (0.93-1.87)	0.115124	284	191	1.39 (0.88-2.19)	0.155181	316	252	0.76 (0.52-1.11)	0.156119
rs10418574	19	6366481	G	A	0.12117	0.4518	1175	789	1.11 (0.89-1.38)	0.354047	654	314	1.23 (0.86-1.76)	0.252142	521	475	1.02 (0.77-1.34)	0.915096	575	346	1.32 (0.93-1.87)	0.115163	284	191	1.39 (0.88-2.19)	0.156794	316	252	0.75 (0.51-1.09)	0.131089
rs11126435	2	74789700	A	T	0.12208	0.95608	1175	789	0.91 (0.78-1.07)	0.260918	654	314	0.89 (0.7-1.13)	0.333644	521	475	0.86 (0.7-1.06)	0.14881	575	346	0.87 (0.68-1.12)	0.278851	284	191	0.84 (0.61-1.16)	0.295087	316	252	0.92 (0.7-1.21)	0.56306
rs2021725	2	74802217	A	G	0.128	0.951	1175	789	0.94 (0.8-1.09)	0.951	654	314	0.91 (0.72-1.15)	0.43	521	475	0.88 (0.72-1.09)	0.24	575	346	0.88 (0.68-1.12)	0.298	284	191	0.87 (0.63-1.18)	0.358	316	252	0.97 (0.75-1.27)	0.85
Abbreviations: EAF = Effect allele frequency; imputation_R2 = r-squared for imputation accuracy; HR = hazards ratio; CI = confidence interval.
1. Adjusted for age, sex, smoking status, tumor stage, histology, chemotherapy, radiotherapy, surgery, and the top four principal components.
2. Adjusted for age, sex, smoking status, histology, chemotherapy, radiotherapy, surgery, and the top four principal components.
3. Adjusted for age, sex, smoking status, tumor stage, chemotherapy, radiotherapy, surgery, and the top four principal components.
