# Supplementary material for: Genetic Variants of CLPP and M1AP Are Associated With Risk of Non-Small Cell Lung Cancer
Source: Front Oncol. 2021 Sep 15;11:709829. doi: 10.3389/fonc.2021.709829 (PMC8479179; doi:10.3389/fonc.2021.709829)
Supplement: Supplementary file 2 [file Table_2.xlsx]

## Sheet: PredictSNP2
Supplementary Table 4. Functional analysis of variants by PredictSNP2
Supplementary Table 4.1. PredictSNP2 results for rs10420388
		PredictionTool
	PredictSNP2	CADD	DANN	FATHMM	FunSeq2	GWAVA
Prediction:	neutral	neutral	neutral	neutral	neutral	neutral
Score:	-1	2.883	0.3652	0.1392	0.4455	0.1
Expected accuracy:	0.88	0.79	0.8	0.91	0.68	0.79
Supplementary Table 4.2. PredictSNP2 results for rs10418574
		PredictionTool
	PredictSNP2	CADD	DANN	FATHMM	FunSeq2	GWAVA
Prediction:	neutral	neutral	neutral	neutral	neutral	neutral
Score:	-1	2.204	0.4506	0.0521	0.2602	0.09
Expected accuracy:	0.88	0.83	0.86	0.95	0.82	0.79
Supplementary Table 4.3. PredictSNP2 results for rs11126435
		PredictionTool
	PredictSNP2	CADD	DANN	FATHMM	FunSeq2	GWAVA
Prediction:	neutral	neutral	neutral	neutral	deleterious	deleterious
Score:	-1	1.189	0.4796	0.145	1.2964	0.47
Expected accuracy:	0.88	0.86	0.86	0.91	0.68	0.64
Supplementary Table 4.4. PredictSNP2 results for rs2021725
		PredictionTool
	PredictSNP2	CADD	DANN	FATHMM	FunSeq2	GWAVA
Prediction:	neutral	neutral	neutral	neutral	neutral	neutral
Score:	-1	4.121	0.5517	0.0404	0.0036	0.28
Expected accuracy:	0.88	0.79	0.81	0.95	0.8	0.73
PredictSNP2, a consensus classifier derived from multiple tools, was used to predict the effect of 4 SNPs. The tools use a variety of principles for prediction:
CADD, logistic regression, DANN, deep neural network, FATHMM, suport vector machine, FunSeq2, weighted scoring system, and GWAVA, random forest.
A consensus score is determined by majority vote, weighing the votes of each tool by its confidence, resulting in a prediction of the effect.
Reference:	Bendl, J., Musil, M., Stourac, J., Zendulka, J., Damborsky, J., Brezovsky, J., 2016. PredictSNP2: A unified platform for accurately evaluating
	SNP effects by exploiting the different characteristics of variants in distinct genomic regions. PLOS Computational Biology 12: e1004962.
Website:	https://loschmidt.chemi.muni.cz/predictsnp2/

## Sheet: HaploReg 
Supplementary Table 5. Functional analysis of variants by HaploReg
Supplementary Table 5.1. rs10420388 and variants with r2 >= 0.8
chr	pos (hg38)	LD	LD	variant	Ref	Alt	AFR	AMR	ASN	EUR	SiPhy	Promoter	Enhancer	DNAse	Proteins	Motifs	GENCODE	dbSNP
		(r²)	(D')				freq	freq	freq	freq	cons	histone marks	histone marks		bound	changed	genes	func annot
19	6324075	0.85	0.98	rs10406401	C	T	0.86	0.27	0.39	0.13						Maf,Nrf-2,TCF11::MafG	ACER1	intronic
19	6324759	0.86	0.98	rs73559832	T	G	0.56	0.24	0.39	0.13						11 altered motifs	ACER1	intronic
19	6325096	0.89	0.98	rs73559835	T	A	0.54	0.25	0.39	0.13			SKIN			EWSR1-FLI1,Pax-5,STAT	ACER1	intronic
19	6325451	0.89	0.98	rs8105909	A	G	0.54	0.24	0.39	0.13						4 altered motifs	ACER1	intronic
19	6325648	0.89	0.98	rs8104835	G	A	0.54	0.24	0.39	0.13			GI			Hand1,Smad	ACER1	intronic
19	6335695	0.89	0.98	rs12611274	A	G	0.55	0.25	0.39	0.13						8 altered motifs	2.1kb 5' of ACER1
19	6336272	0.9	0.98	rs11878531	A	C	0.87	0.27	0.39	0.13						Zbtb3	2.6kb 5' of ACER1
19	6336592	0.92	0.98	rs8100683	A	G	0.87	0.27	0.39	0.13							3kb 5' of ACER1
19	6337160	0.87	0.98	rs56030852	G	A	0.52	0.25	0.34	0.13				LNG			3.5kb 5' of ACER1
19	6341686	0.89	0.95	rs72286274	TGCA	T	0.59	0.25	0.38	0.14						RREB-1	8.1kb 5' of ACER1
19	6341832	0.92	0.98	rs6510894	G	T	0.89	0.27	0.39	0.13						GR	8.2kb 5' of ACER1
19	6342046	0.92	0.98	rs7248589	A	G	0.87	0.27	0.39	0.13				GI		9 altered motifs	8.4kb 5' of ACER1
19	6342114	0.92	0.98	rs10409946	A	G	0.6	0.25	0.39	0.13				LNG,GI		Foxp3	8.5kb 5' of ACER1
19	6342585	0.92	0.98	rs10408495	G	A	0.85	0.27	0.39	0.13						Rad21,ZBTB7A,Znf143	9kb 5' of ACER1
19	6343073	0.92	0.98	rs10417096	A	G	0.6	0.25	0.39	0.13						ATF3,NRSF,Sin3Ak-20	9.4kb 5' of ACER1
19	6344396	0.87	0.98	rs10404734	T	C	0.55	0.24	0.38	0.13						GR	11kb 5' of ACER1
19	6347223	0.86	0.93	rs146481481	TC	T	0.58	0.16	0.4	0.14		SPLN				6 altered motifs	14kb 5' of ACER1
19	6347499	0.98	1	rs8112219	T	C	0.57	0.17	0.41	0.14						HES1	14kb 5' of ACER1
19	6348358	0.99	1	rs10408010	T	C	0.88	0.18	0.4	0.14						BDP1,Evi-1,LUN-1	13kb 5' of CLPP
19	6350531	0.86	1	rs113912884	G	A	0.53	0.17	0.4	0.12						Zbtb3	11kb 5' of CLPP
19	6350573	0.87	1	rs113109804	G	C	0.46	0.16	0.33	0.12						5 altered motifs	11kb 5' of CLPP
19	6351094	0.99	1	rs10416737	T	C	0.55	0.17	0.41	0.14						4 altered motifs	10kb 5' of CLPP
19	6351496	0.99	1	rs7253194	T	C	0.59	0.17	0.42	0.14						4 altered motifs	10kb 5' of CLPP
19	6352402	0.99	1	rs62106642	A	G	0.59	0.17	0.42	0.14			ESDR, PLCNT			Rad21	9kb 5' of CLPP
19	6357494	0.99	1	rs62106644	A	G	0.88	0.19	0.42	0.14			GI, MUS, BLD	MUS,BLD	TBP	ELF1,HEY1,NRSF	4kb 5' of CLPP
19	6363482	0.99	1	rs7245514	T	C	0.86	0.19	0.53	0.14		BLD, SKIN	10 tissues	BLD,BLD,BLD		5 altered motifs	CLPP	intronic
19	6364155	1	1	rs8113310	G	C	0.87	0.19	0.42	0.14			BLD, THYM			BDP1,LUN-1	CLPP	intronic
19	6366219	1	1	rs10420388	A	G	0.87	0.19	0.42	0.14				OVRY,BLD,BLD		4 altered motifs	CLPP	intronic
19	6366470	0.96	1	rs10418574	G	A	0.87	0.19	0.42	0.14						Alx4	CLPP	intronic
19	6367749	0.94	0.98	rs8102083	T	C	0.86	0.19	0.42	0.14						Pax-5,Zec	CLPP	intronic
19	6368237	0.89	0.94	rs7251475	T	G	0.87	0.18	0.42	0.14							CLPP	intronic
19	6368375	0.89	0.94	rs7251613	T	C	0.87	0.18	0.42	0.14						5 altered motifs	CLPP	intronic
19	6369383	0.88	0.94	rs8109609	T	C	0.88	0.18	0.42	0.14			BLD			8 altered motifs	478bp 3' of CLPP
19	6370197	0.86	0.93	rs12610352	G	A	0.83	0.18	0.42	0.14				BLD		CACD	1.3kb 3' of CLPP
Supplementary Table 5.2. rs10418574 and variants with r2 >= 0.8
chr	pos (hg38)	LD	LD	variant	Ref	Alt	AFR	AMR	ASN	EUR	SiPhy	Promoter	Enhancer	DNAse	Proteins	Motifs	GENCODE	dbSNP
		(r²)	(D')				freq	freq	freq	freq	cons	histone marks	histone marks		bound	changed	genes	func annot
19	6324075	0.81	0.98	rs10406401	C	T	0.86	0.27	0.39	0.13						Maf,Nrf-2,TCF11::MafG	ACER1	intronic
19	6324759	0.82	0.98	rs73559832	T	G	0.56	0.24	0.39	0.13						11 altered motifs	ACER1	intronic
19	6325096	0.85	0.98	rs73559835	T	A	0.54	0.25	0.39	0.13			SKIN			EWSR1-FLI1,Pax-5,STAT	ACER1	intronic
19	6325451	0.85	0.98	rs8105909	A	G	0.54	0.24	0.39	0.13						4 altered motifs	ACER1	intronic
19	6325648	0.85	0.98	rs8104835	G	A	0.54	0.24	0.39	0.13			GI			Hand1,Smad	ACER1	intronic
19	6335695	0.85	0.98	rs12611274	A	G	0.55	0.25	0.39	0.13						8 altered motifs	2.1kb 5' of ACER1
19	6336272	0.86	0.98	rs11878531	A	C	0.87	0.27	0.39	0.13						Zbtb3	2.6kb 5' of ACER1
19	6336592	0.88	0.98	rs8100683	A	G	0.87	0.27	0.39	0.13							3kb 5' of ACER1
19	6337160	0.83	0.98	rs56030852	G	A	0.52	0.25	0.34	0.13				LNG			3.5kb 5' of ACER1
19	6341686	0.85	0.95	rs72286274	TGCA	T	0.59	0.25	0.38	0.14						RREB-1	8.1kb 5' of ACER1
19	6341832	0.88	0.98	rs6510894	G	T	0.89	0.27	0.39	0.13						GR	8.2kb 5' of ACER1
19	6342046	0.88	0.98	rs7248589	A	G	0.87	0.27	0.39	0.13				GI		9 altered motifs	8.4kb 5' of ACER1
19	6342114	0.88	0.98	rs10409946	A	G	0.6	0.25	0.39	0.13				LNG,GI		Foxp3	8.5kb 5' of ACER1
19	6342585	0.88	0.98	rs10408495	G	A	0.85	0.27	0.39	0.13						Rad21,ZBTB7A,Znf143	9kb 5' of ACER1
19	6343073	0.88	0.98	rs10417096	A	G	0.6	0.25	0.39	0.13						ATF3,NRSF,Sin3Ak-20	9.4kb 5' of ACER1
19	6344396	0.83	0.98	rs10404734	T	C	0.55	0.24	0.38	0.13						GR	11kb 5' of ACER1
19	6347223	0.82	0.92	rs146481481	TC	T	0.58	0.16	0.4	0.14		SPLN				6 altered motifs	14kb 5' of ACER1
19	6347499	0.94	1	rs8112219	T	C	0.57	0.17	0.41	0.14						HES1	14kb 5' of ACER1
19	6348358	0.95	1	rs10408010	T	C	0.88	0.18	0.4	0.14						BDP1,Evi-1,LUN-1	13kb 5' of CLPP
19	6350531	0.82	1	rs113912884	G	A	0.53	0.17	0.4	0.12						Zbtb3	11kb 5' of CLPP
19	6350573	0.83	1	rs113109804	G	C	0.46	0.16	0.33	0.12						5 altered motifs	11kb 5' of CLPP
19	6351094	0.95	1	rs10416737	T	C	0.55	0.17	0.41	0.14						4 altered motifs	10kb 5' of CLPP
19	6351496	0.95	1	rs7253194	T	C	0.59	0.17	0.42	0.14						4 altered motifs	10kb 5' of CLPP
19	6352402	0.95	1	rs62106642	A	G	0.59	0.17	0.42	0.14			ESDR, PLCNT			Rad21	9kb 5' of CLPP
19	6357494	0.95	1	rs62106644	A	G	0.88	0.19	0.42	0.14			GI, MUS, BLD	MUS,BLD	TBP	ELF1,HEY1,NRSF	4kb 5' of CLPP
19	6363482	0.95	1	rs7245514	T	C	0.86	0.19	0.53	0.14		BLD, SKIN	10 tissues	BLD,BLD,BLD		5 altered motifs	CLPP	intronic
19	6364155	0.96	1	rs8113310	G	C	0.87	0.19	0.42	0.14			BLD, THYM			BDP1,LUN-1	CLPP	intronic
19	6366219	0.96	1	rs10420388	A	G	0.87	0.19	0.42	0.14				OVRY,BLD,BLD		4 altered motifs	CLPP	intronic
19	6366470	1	1	rs10418574	G	A	0.87	0.19	0.42	0.14						Alx4	CLPP	intronic
19	6367749	0.98	1	rs8102083	T	C	0.86	0.19	0.42	0.14						Pax-5,Zec	CLPP	intronic
19	6368237	0.94	0.99	rs7251475	T	G	0.87	0.18	0.42	0.14							CLPP	intronic
19	6368375	0.94	0.99	rs7251613	T	C	0.87	0.18	0.42	0.14						5 altered motifs	CLPP	intronic
19	6369383	0.93	0.98	rs8109609	T	C	0.88	0.18	0.42	0.14			BLD			8 altered motifs	478bp 3' of CLPP
19	6370197	0.91	0.97	rs12610352	G	A	0.83	0.18	0.42	0.14				BLD		CACD	1.3kb 3' of CLPP
Supplementary Table 5.3. rs11126435 and variants with r2 >= 0.8
chr	pos (hg38)	LD	LD	variant	Ref	Alt	AFR	AMR	ASN	EUR	SiPhy	Promoter	Enhancer	DNAse	Proteins	Motifs	GENCODE	dbSNP
		(r²)	(D')				freq	freq	freq	freq	cons	histone marks	histone marks		bound	changed	genes	func annot
2	74554450	0.8	0.9	rs75192983	T	C	0.21	0.27	0.81	0.14		24 tissues	BRN	49 tissues	17 bound proteins	8 altered motifs	LOXL3	5'-UTR
2	74562573	1	1	rs11126435	A	T	0.88	0.32	0.81	0.14			8 tissues	4 tissues	CFOS	12 altered motifs	C2orf65	intronic
2	74571602	0.9	0.95	rs73949689	G	A	0.21	0.2	0.81	0.14		BLD	BLD, LIV			9 altered motifs	C2orf65	intronic
2	74575090	0.94	0.99	rs2021725	A	G	0.89	0.28	0.81	0.14		BLD	7 tissues	BLD			C2orf65	intronic
2	74587962	0.83	0.99	rs199860366	AT	A	0.59	0.22	0.79	0.12		LNG	ESDR, BLD	BLD,GI,BLD	CTCF,SMC3,CEBPB	10 altered motifs	C2orf65	intronic
2	74587964	0.85	0.95	rs77543505	TA	T	0.6	0.22	0.79	0.13		LNG	ESDR, BLD	BLD,GI,BLD	CTCF,SMC3,CEBPB	6 altered motifs	C2orf65	intronic
2	74595254	0.85	0.92	rs11678348	A	G	0.23	0.25	0.8	0.14						ZNF263	C2orf65	intronic
2	74597843	0.89	0.97	rs752070	A	G	0.89	0.32	0.81	0.14			SKIN, BRN	GI		10 altered motifs	C2orf65	intronic
2	74608406	0.87	0.96	rs6546914	A	G	0.89	0.32	0.81	0.14						CDP,Evi-1,Mrg	C2orf65	intronic
2	74609143	0.87	0.96	rs28781876	G	A	0.89	0.28	0.8	0.14				PLCNT		CEBPB,GR,Sox	C2orf65	intronic
Supplementary Table 5.4. rs2021725 and variants with r2 >= 0.8
chr	pos (hg38)	LD	LD	variant	Ref	Alt	AFR	AMR	ASN	EUR	SiPhy	Promoter	Enhancer	DNAse	Proteins	Motifs	GENCODE	dbSNP
		(r²)	(D')				freq	freq	freq	freq	cons	histone marks	histone marks		bound	changed	genes	func annot
2	74562573	0.94	0.99	rs11126435	A	T	0.88	0.32	0.81	0.14			8 tissues	4 tissues	CFOS	12 altered motifs	C2orf65	intronic
2	74571602	0.95	1	rs73949689	G	A	0.21	0.2	0.81	0.14		BLD	BLD, LIV			9 altered motifs	C2orf65	intronic
2	74575090	1	1	rs2021725	A	G	0.89	0.28	0.81	0.14		BLD	7 tissues	BLD			C2orf65	intronic
2	74587962	0.81	1	rs199860366	AT	A	0.59	0.22	0.79	0.12		LNG	ESDR, BLD	BLD,GI,BLD	CTCF,SMC3,CEBPB	10 altered motifs	C2orf65	intronic
2	74587964	0.89	1	rs77543505	TA	T	0.6	0.22	0.79	0.13		LNG	ESDR, BLD	BLD,GI,BLD	CTCF,SMC3,CEBPB	6 altered motifs	C2orf65	intronic
2	74595254	0.89	0.97	rs11678348	A	G	0.23	0.25	0.8	0.14						ZNF263	C2orf65	intronic
2	74597843	0.94	0.97	rs752070	A	G	0.89	0.32	0.81	0.14			SKIN, BRN	GI		10 altered motifs	C2orf65	intronic
2	74608406	0.92	0.96	rs6546914	A	G	0.89	0.32	0.81	0.14						CDP,Evi-1,Mrg	C2orf65	intronic
2	74609143	0.92	0.96	rs28781876	G	A	0.89	0.28	0.8	0.14				PLCNT		CEBPB,GR,Sox	C2orf65	intronic
2	74638198	0.81	0.91	rs7592137	G	T	0.24	0.22	0.8	0.14							C2orf65	intronic
2	74641204	0.83	0.93	rs7603085	C	G	0.23	0.2	0.8	0.14						Sox	C2orf65	intronic
2	74645686	0.82	0.92	rs57326441	T	C	0.23	0.2	0.81	0.14			ESC, IPSC, LNG			6 altered motifs	C2orf65	intronic
2	74646178	0.83	0.93	rs6718184	C	G	0.23	0.2	0.8	0.14			ESC, IPSC, LNG	BLD		PLZF,Pax-6,SEF-1	C2orf65	intronic
2	74646254	0.83	0.92	rs6546917	C	T	0.82	0.27	0.8	0.14			ESC, IPSC, LNG	BLD		11 altered motifs	C2orf65	intronic
Abbreviations: LD=linkage disequilibrium; AFR=Africa; AMR=America; ASN=Asian; EUR=Europe
Variants of interest are highlighted in yellow.
From the HaploReg (Broad Institute) website*: "HaploReg is a tool for exploring annotations of the noncoding genome at variants on haplotype blocks,
such as candidate regulatory SNPs at disease-associated loci. Using LD information from the 1000 Genomes Project, linked SNPs and small indels
can be visualized along with chromatin state and protein binding annotation from the Roadmap Epigenomics and ENCODE projects, sequence
conservation across mammals, the effect of SNPs on regulatory motifs, and the effect of SNPs on expression from eQTL studies. HaploReg is
designed for researchers developing mechanistic hypotheses of the impact of non-coding variants on clinical phenotypes and normal variation."
Reference:	Ward, L.D. & Kellis, M., 2016. HaploReg v4: systematic mining of putative causal variants, cell types, regulators and target genes for
	human complex traits and disease. Nucleic Acids Res 44, D877-81.
*Website:	http://pubs.broadinstitute.org/mammals/haploreg/haploreg.php

## Sheet: GTEx Portal
Supplementary Table 6. eQTLs identified by GTEx Portal
SNP	Gencode Id	Gene Symbol	P-Value	NES	Tissue
rs10420388	ENSG00000125651.13	GTF2F1	5e-07	-0.18	Lung
	ENSG00000125656.8	CLPP	8.2e-07	0.11	Lung
rs10418574	ENSG00000125651.13	GTF2F1	8.1e-07	-0.18	Lung
	ENSG00000125656.8	CLPP	1e-06	0.11	Lung
rs11126435	ENSG00000179528.15	LBX2	1.7e-13	0.49	Lung
	ENSG00000257702.3	LBX2-AS1	5.4e-10	0.28	Lung
	ENSG00000115274.14	INO80B	1.2e-09	-0.26	Lung
	ENSG00000272183.1	RP11-523H20.3	1.6e-08	0.42	Lung
	ENSG00000115275.11	MOGS	5.4e-06	0.16	Lung
rs2021725	ENSG00000179528.15	LBX2	3.2e-12	0.47	Lung
	ENSG00000257702.3	LBX2-AS1	1.9e-09	0.27	Lung
	ENSG00000115274.14	INO80B	3.4e-09	-0.25	Lung
	ENSG00000272183.1	RP11-523H20.3	7e-08	0.39	Lung
	ENSG00000115275.11	MOGS	1.6e-05	0.15	Lung
Abbreviations: eQTL = expression quantitative trait locus; NES = Normalized effect size
eQTL analysis associates polymorphisms with changes in gene expression.
Reference:	GTEx Consortium, 2013. The Genotype-Tissue Expression (GTEx) project. Nat Genet 45, 580-5.
Website:	https://gtexportal.org/home/
								b

## Sheet: RegulomeDB
Supplementary Table 7. Functional analysis of variants by RegulomeDB
SNP	Chromosome	Start	End	Probability	Ranking	ChIP	DNase	Footprint	Footprint_matched	IC_matched_max	IC_max	PWM	PWM_matched	eQTL
rs10420388	chr19	6366229	6366230	0.40513	2b	TRUE	TRUE	TRUE	FALSE	0	1.61	TRUE	FALSE	FALSE
rs10418574	chr19	6366480	6366481	0.60906	4	TRUE	TRUE	FALSE	FALSE	0	0	FALSE	FALSE	FALSE
rs11126435	chr2	74789699	74789700	0.96	1b	TRUE	TRUE	TRUE	FALSE	0	1.64	TRUE	FALSE	TRUE
rs2021725	chr2	74802216	74802217	0.55324	1f	TRUE	FALSE	FALSE	FALSE	0	0	FALSE	FALSE	TRUE
Abbreviations: PWM = position weight matrices; eQTL = Expression quantitative trait locus
RegulomeDB 2.0 ranks the possibility of a SNP to be a regulatory element from 1a (most likely) to 6 (minimal binding evidence).
Reference:	Boyle, A. P., Hong, E. L., Hariharan, M., Cheng, Y., Schaub, M. A., Kasowski, M., Karczewski, K. J., Park, J., Hitz, B. C., Weng, S.,
	Cherry, J. M. & Snyder, M., 2012. Annotation of functional variation in personal genomes using RegulomeDB. Genome Res 22, 1790-7.
Website:	https://regulomedb.org/regulome-search/
